# Supplementary material for: High-Throughput Microdissection for Next-Generation Sequencing
Source: PLoS One. 2016 Mar 21;11(3):e0151775. doi: 10.1371/journal.pone.0151775 (PMC4801357; doi:10.1371/journal.pone.0151775)
Supplement: S3 Table — All the variants identified are listed. Each sample is presented in a separate tab. Allele frequency, quality and coverage data is included. (XLSX) [file pone.0151775.s003.xlsx]

## Sheet: STU
Chrom	Position	Ref	Variant	Frequency	Quality	Type	Allele Source	Allele Name	Gene ID	Region Name	Coverage
chr9	133750318	C	T	6.4	210.24	SNP	Novel	---	ABL1	CHP2_ABL1_4	1999
chr2	29443666	C	T	4	24.74	SNP	Novel	---	ALK	CHP2_ALK_1	885
chr5	112175240	G	C	51.5	1863.85	SNP	Hotspot	COSM19099	APC	CHP2_APC_3	357
chr5	112175589	C	T	4.5	32.94	SNP	Novel	---	APC	CHP2_APC_5	760
chr5	112175770	G	A	45.2	2650.59	SNP	Novel	---	APC	CHP2_APC_6	617
chr11	108155119	A	G	5.9	65.64	SNP	Novel	---	ATM	CHP2_ATM_5	675
chr5	149433596	T	G	99.1	5749.21	SNP	Novel	---	CSF1R	CHP2_CSF1R_2	809
chr5	149433597	G	A	97.7	12398.1	SNP	Novel	---	CSF1R	CHP2_CSF1R_2	822
chr7	55221893	C	T	3.3	20.12	SNP	Novel	---	EGFR	CHP2_EGFR_2	1999
chr7	55249063	G	A	100	7899.73	SNP	Novel	---	EGFR	CHP2_EGFR_6	502
chr7	55249168	A	C	3.8	38.62	SNP	Novel	---	EGFR	CHP2_EGFR_7	1970
chr7	55259559	G	A	4.5	56.48	SNP	Novel	---	EGFR	CHP2_EGFR_8	1458
chr17	37881388	A	G	12.3	929.96	SNP	Novel	---	ERBB2	CHP2_ERBB2_3	2000
chr2	212812097	T	C	50	2095.82	SNP	Novel	---	ERBB4	CHP2_ERBB4_1	418
chr4	1807871	A	G	3.8	36.13	SNP	Novel	---	FGFR3	CHP2_FGFR3_3	1999
chr4	1807894	G	A	100	31781.6	SNP	Novel	---	FGFR3	CHP2_FGFR3_3	1990
chr4	1808929	C	T	4.2	56.41	SNP	Novel	---	FGFR3	CHP2_FGFR3_5	2000
chr13	28610183	A	G	100	31886.4	SNP	Novel	---	FLT3	CHP2_FLT3_1	1996
chr13	28592620	T	C	3.3	17.65	SNP	Hotspot	COSM19692	FLT3	CHP2_FLT3_4	1743
chr9	80409443	G	T	4.7	42.19	SNP	Novel	---	GNAQ	CHP2_GNAQ_1	846
chr11	534242	A	G	49.8	10099.9	SNP	Hotspot	COSM249860	HRAS	CHP2_HRAS_1	1996
chr4	55141055	A	G	100	8625.02	SNP	Novel	---	PDGFRA	CHP2_PDGFRA_1	540
chr4	55144611	C	T	9	435.44	SNP	Novel	---	PDGFRA	CHP2_PDGFRA_3	1809
chr13	49033902	T	C	7.2	88.28	SNP	Novel	---	RB1	CHP2_RB1_8	567
chr10	43613843	G	T	50.9	10421.2	SNP	Novel	---	RET	CHP2_RET_3	1996
chr10	43615572	A	T	6.1	72.25	SNP	Novel	---	RET	CHP2_RET_4	708
chr18	48584594	A	T	11.7	368.25	SNP	Novel	---	SMAD4	CHP2_SMAD4_4	875
chr18	48586344	C	T	47.1	4922.53	SNP	Novel	---	SMAD4	CHP2_SMAD4_5	1071
chr18	48591897	G	C	6.1	180.97	SNP	Novel	---	SMAD4	CHP2_SMAD4_6	1995
chr17	7579397	A	G	5.1	34.07	SNP	Novel	---	TP53	CHP2_TP53_2	511
chr17	7579472	G	C	57.8	2192.01	SNP	Novel	---	TP53	CHP2_TP53_2	344
chr17	7578457	C	T	51.7	10676.3	SNP	Hotspot	COSM10690	TP53	CHP2_TP53_4	1998
chr17	7577566	T	C	48.9	9801.79	SNP	Hotspot	COSM10777	TP53	CHP2_TP53_6	1995

## Sheet: A549
Chrom	Position	Ref	Variant	Frequency	Quality	Type	Allele Source	Allele Name	Gene ID	Region Name	Coverage
chr5	112175770	G	A	33.5	5386.46	SNP	Novel	---	APC	CHP2_APC_6	2000
chr5	149433596	T	G	100	18491.7	SNP	Novel	---	CSF1R	CHP2_CSF1R_2	1599
chr5	149433597	G	A	98.2	24571.8	SNP	Novel	---	CSF1R	CHP2_CSF1R_2	1610
chr7	55249063	G	A	100	19547.2	SNP	Novel	---	EGFR	CHP2_EGFR_6	1229
chr4	1807894	G	A	100	20485.4	SNP	Novel	---	FGFR3	CHP2_FGFR3_3	1285
chr13	28610183	A	G	100	31950	SNP	Novel	---	FLT3	CHP2_FLT3_1	1995
chr11	534242	A	G	31.8	4921.54	SNP	Hotspot	COSM249860	HRAS	CHP2_HRAS_1	1989
chr2	209113192	G	A	34.9	5745.75	SNP	Hotspot	NOCOSMIC105	IDH1	CHP2_IDH1_1	1997
chr4	55980239	C	T	28	1840.91	SNP	Novel	---	KDR	CHP2_KDR_1	922
chr12	25398285	C	T	100	31642	SNP	Hotspot	COSM517	KRAS	CHP2_KRAS_1	1988
chr4	55141055	A	G	100	31812.5	SNP	Novel	---	PDGFRA	CHP2_PDGFRA_1	1987
chr3	178917005	A	G	98.9	15142	SNP	Novel	---	PIK3CA	CHP2_PIK3CA_2	974
chr10	43613843	G	T	100	32058.4	SNP	Novel	---	RET	CHP2_RET_3	1999
chr10	43615633	C	G	65.2	15396.6	SNP	Novel	---	RET	CHP2_RET_4	2000
chr19	1207021	C	T	100	32063.4	SNP	Hotspot	COSM12925	STK11	CHP2_STK11_1	1999
chr17	7579472	G	C	96.7	29790.4	SNP	Novel	---	TP53	CHP2_TP53_2	1997

## Sheet: UACC.62
Chrom	Position	Ref	Variant	Frequency	Quality	Type	Allele Source	Allele Name	Gene ID	Region Name	Coverage
chr9	133738348	G	A	2.7	6.57	SNP	Novel	---	ABL1	CHP2_ABL1_1	1994
chr9	133750318	C	T	5.9	97.02	SNP	Novel	---	ABL1	CHP2_ABL1_4	1082
chr2	29443666	C	T	4.3	28.88	SNP	Novel	---	ALK	CHP2_ALK_1	714
chr5	112175589	C	T	5.5	68.1	SNP	Novel	---	APC	CHP2_APC_5	910
chr5	112175620	T	G	3.6	18.85	SNP	Novel	---	APC	CHP2_APC_5	938
chr5	112175770	G	A	31.9	2236.9	SNP	Novel	---	APC	CHP2_APC_6	897
chr5	112175940	-	A	10.7	65.95	INS	Novel	---	APC	CHP2_APC_7	607
chr11	108155119	A	G	10.8	374.54	SNP	Novel	---	ATM	CHP2_ATM_5	1057
chr7	140453136	A	T	47.1	4627.85	SNP	Hotspot	COSM476	BRAF	CHP2_BRAF_2	1009
chr9	21971116	G	A	99.2	5791.93	SNP	Hotspot	COSM13224	CDKN2A	CHP2_CDKN2A_1	373
chr5	149433596	T	G	99.7	4782.84	SNP	Novel	---	CSF1R	CHP2_CSF1R_2	398
chr5	149433597	G	A	96.8	5938.33	SNP	Novel	---	CSF1R	CHP2_CSF1R_2	405
chr7	55221831	T	G	3.2	17.78	SNP	Novel	---	EGFR	CHP2_EGFR_2	1880
chr7	55221893	C	T	16.2	1287.46	SNP	Novel	---	EGFR	CHP2_EGFR_2	1654
chr7	55249063	G	A	52.4	2921.43	SNP	Novel	---	EGFR	CHP2_EGFR_6	536
chr7	55249174	A	G	3.9	35.04	SNP	Novel	---	EGFR	CHP2_EGFR_7	1534
chr7	55259559	G	A	3.9	28.84	SNP	Novel	---	EGFR	CHP2_EGFR_8	1204
chr17	37881388	A	G	11.1	438.99	SNP	Novel	---	ERBB2	CHP2_ERBB2_3	1165
chr4	153247358	T	C	4.2	55.99	SNP	Novel	---	FBXW7	CHP2_FBXW7_4	1999
chr8	38282221	T	C	4.5	42.87	SNP	Novel	---	FGFR1	CHP2_FGFR1_2	1042
chr4	1806187	C	A	7.2	44.83	SNP	Novel	---	FGFR3	CHP2_FGFR3_2	194
chr4	1807871	A	G	4.6	26.54	SNP	Novel	---	FGFR3	CHP2_FGFR3_3	502
chr4	1807894	G	A	100	7885.19	SNP	Novel	---	FGFR3	CHP2_FGFR3_3	501
chr4	1808929	C	T	3.5	13	SNP	Novel	---	FGFR3	CHP2_FGFR3_5	602
chr13	28610183	A	G	100	22235.8	SNP	Novel	---	FLT3	CHP2_FLT3_1	1397
chr13	28592620	T	C	3.7	19.5	SNP	Hotspot	COSM19692	FLT3	CHP2_FLT3_4	830
chr9	80409443	G	T	4.9	52.27	SNP	Novel	---	GNAQ	CHP2_GNAQ_1	955
chr2	209113154	G	A	5.5	119.52	SNP	Novel	---	IDH1	CHP2_IDH1_1	1706
chr7	116411990	C	T	49.3	9881.28	SNP	Hotspot	COSM707	MET	CHP2_MET_4	1995
chr1	115256534	A	T	3.1	14.81	SNP	Novel	---	NRAS	CHP2_NRAS_2	1993
chr4	55141055	A	G	100	6772.38	SNP	Novel	---	PDGFRA	CHP2_PDGFRA_1	429
chr4	55144611	C	T	5.8	87.95	SNP	Novel	---	PDGFRA	CHP2_PDGFRA_3	1038
chr3	178952041	G	A	3.8	30.82	SNP	Novel	---	PIK3CA	CHP2_PIK3CA_10	1596
chr13	49027111	T	G	3.3	11.37	SNP	Novel	---	RB1	CHP2_RB1_7	733
chr13	49033872	T	C	3.4	12.79	SNP	Novel	---	RB1	CHP2_RB1_8	639
chr13	49033902	T	C	11.7	244.57	SNP	Novel	---	RB1	CHP2_RB1_8	562
chr10	43613843	G	T	100	16066	SNP	Novel	---	RET	CHP2_RET_3	1011
chr10	43615572	A	T	4.3	15.87	SNP	Novel	---	RET	CHP2_RET_4	280
chr10	43615633	C	G	100	5538.34	SNP	Novel	---	RET	CHP2_RET_4	353
chr18	48584594	A	T	12.8	519.01	SNP	Novel	---	SMAD4	CHP2_SMAD4_4	1031
chr18	48591897	G	C	8	357.76	SNP	Novel	---	SMAD4	CHP2_SMAD4_6	1999
chr17	7579397	A	G	4.2	14.74	SNP	Novel	---	TP53	CHP2_TP53_2	288
chr17	7578568	A	G	3.4	22.25	SNP	Novel	---	TP53	CHP2_TP53_3	1976

## Sheet: A549-M
Chrom	Position	Ref	Variant	Frequency	Quality	Type	Allele Source	Allele Name	Gene ID	Region Name	Coverage
chr5	112175240	G	C	46.6	7074.68	SNP	Hotspot	COSM19099	APC	CHP2_APC_3	1562
chr5	112175589	C	T	3.5	24.87	SNP	Novel	---	APC	CHP2_APC_5	2000
chr5	112175770	G	A	47.5	9375.65	SNP	Novel	---	APC	CHP2_APC_6	1997
chr5	149433596	T	G	99.6	8839.25	SNP	Novel	---	CSF1R	CHP2_CSF1R_2	789
chr5	149433597	G	A	98	12034.1	SNP	Novel	---	CSF1R	CHP2_CSF1R_2	787
chr7	55249063	G	A	99.1	10811.9	SNP	Novel	---	EGFR	CHP2_EGFR_6	691
chr2	212812097	T	C	50	10161.3	SNP	Novel	---	ERBB4	CHP2_ERBB4_1	1997
chr4	1807894	G	A	100	16884.4	SNP	Novel	---	FGFR3	CHP2_FGFR3_3	1064
chr13	28610183	A	G	100	31923.2	SNP	Novel	---	FLT3	CHP2_FLT3_1	1993
chr11	534242	A	G	46.4	6085.55	SNP	Hotspot	COSM249860	HRAS	CHP2_HRAS_1	1356
chr2	209113192	G	A	2.8	50.0923	SNP	Hotspot	NOCOSMIC105	IDH1	CHP2_IDH1_1	1996
chr12	25398285	C	T	4.9	93.29	SNP	Hotspot	COSM517	KRAS	CHP2_KRAS_1	1999
chr4	55141055	A	G	100	31712.9	SNP	Novel	---	PDGFRA	CHP2_PDGFRA_1	1983
chr10	43613843	G	T	53.3	11176.2	SNP	Novel	---	RET	CHP2_RET_3	1991
chr10	43615633	C	G	3.6	23.52	SNP	Novel	---	RET	CHP2_RET_4	1421
chr18	48586344	C	T	46.3	8992.38	SNP	Novel	---	SMAD4	CHP2_SMAD4_5	1994
chr19	1207021	C	T	2.9	55.9409	SNP	Hotspot	COSM12925	STK11	CHP2_STK11_1	2000
chr17	7579472	G	C	56	5568.53	SNP	Novel	---	TP53	CHP2_TP53_2	912
chr17	7578457	C	T	45.1	8596.3	SNP	Hotspot	COSM10690	TP53	CHP2_TP53_4	1989
chr17	7577566	T	C	43.8	8239.81	SNP	Hotspot	COSM10777	TP53	CHP2_TP53_6	1998

## Sheet: A549-X
Chrom	Position	Ref	Variant	Frequency	Quality	Type	Allele Source	Allele Name	Gene ID	Region Name	Coverage
chr5	112175240	G	C	2.3	11.7416	SNP	Hotspot	COSM19099	APC	CHP2_APC_3	532
chr5	112175589	C	T	5.3	72.37	SNP	Novel	---	APC	CHP2_APC_5	1095
chr5	112175770	G	A	52.3	9134.99	SNP	Novel	---	APC	CHP2_APC_6	1678
chr5	112176035	G	C	4.5	20.17	SNP	Novel	---	APC	CHP2_APC_7	375
chr11	108218086	G	T	3.5	9.08	SNP	Novel	---	ATM	CHP2_ATM_14	229
chr7	140481403	C	T	2.3	13.2769	SNP	Hotspot	COSM457	BRAF	CHP2_BRAF_1	606
chr7	140453119	C	T	4.8	27.97	SNP	Novel	---	BRAF	CHP2_BRAF_2	476
chr9	21971111	G	A	7	54.81	SNP	Hotspot	COSM12504	CDKN2A	CHP2_CDKN2A_1	344
chr5	149433597	G	A	82.4	14354.5	SNP	Novel	---	CSF1R	CHP2_CSF1R_2	1281
chr3	41266137	C	T	1.8	7.15483	SNP	Hotspot	COSM5667	CTNNB1	CHP2_CTNNB1_1	877
chr7	55249063	G	A	98	5292.91	SNP	Novel	---	EGFR	CHP2_EGFR_6	353
chr7	55249165	C	A	3.6	23.81	SNP	Novel	---	EGFR	CHP2_EGFR_7	1350
chr7	55259559	G	A	3.4	23.11	SNP	Novel	---	EGFR	CHP2_EGFR_8	1997
chr2	212812097	T	C	17.9	747.26	SNP	Novel	---	ERBB4	CHP2_ERBB4_1	795
chr4	1807894	G	A	100	26640.8	SNP	Novel	---	FGFR3	CHP2_FGFR3_3	1674
chr13	28610183	A	G	100	31843.1	SNP	Novel	---	FLT3	CHP2_FLT3_1	1990
chr11	534242	A	G	32.7	5164.53	SNP	Hotspot	COSM249860	HRAS	CHP2_HRAS_1	1994
chr2	209113112	C	T	2.2	22.1346	SNP	Hotspot	COSM28746	IDH1	CHP2_IDH1_1	1997
chr2	209113192	G	A	25.6	3455.99	SNP	Hotspot	NOCOSMIC105	IDH1	CHP2_IDH1_1	1998
chr4	55972974	T	A	6.6	71.89	SNP	Novel	---	KDR	CHP2_KDR_3	545
chr4	55973000	C	T	4.8	31.66	SNP	Novel	---	KDR	CHP2_KDR_3	541
chr4	55946171	G	A	3	9.08	SNP	Novel	---	KDR	CHP2_KDR_9	962
chr4	55593464	A	C	7.3	294.4	SNP	Hotspot	COSM28026	KIT	CHP2_KIT_3	1996
chr12	25398281	C	T	1.9	9.09304	SNP	Hotspot	COSM532	KRAS	CHP2_KRAS_1	1160
chr12	25398285	C	T	67.4	9322.5	SNP	Hotspot	COSM517	KRAS	CHP2_KRAS_1	1147
chr1	43815050	G	A	4.5	41.27	SNP	Novel	---	MPL	CHP2_MPL_1	977
chr1	43815051	G	A	4.5	40.08	SNP	Novel	---	MPL	CHP2_MPL_1	977
chr1	43815053	G	A	4.5	42.82	SNP	Novel	---	MPL	CHP2_MPL_1	970
chr1	43815057	G	A	4.5	40.22	SNP	Novel	---	MPL	CHP2_MPL_1	981
chr1	43815060	G	A	4.7	45.32	SNP	Novel	---	MPL	CHP2_MPL_1	989
chr4	55141055	A	G	100	11869.3	SNP	Novel	---	PDGFRA	CHP2_PDGFRA_1	749
chr4	55152040	C	T	3	61.0175	SNP	Hotspot	COSM22413	PDGFRA	CHP2_PDGFRA_4	2000
chr3	178917005	A	G	57.7	2262.5	SNP	Novel	---	PIK3CA	CHP2_PIK3CA_2	362
chr3	178927476	G	T	3.4	9.38	SNP	Novel	---	PIK3CA	CHP2_PIK3CA_4	324
chr3	178936096	G	T	2.3	17.094	SNP	Hotspot	COSM24712	PIK3CA	CHP2_PIK3CA_7	1062
chr10	89711871	C	T	3.6	18.44	SNP	Novel	---	PTEN	CHP2_PTEN_4	978
chr13	49033902	T	C	5.6	39.29	SNP	Novel	---	RB1	CHP2_RB1_8	430
chr13	49037891	A	G	3.4	7.91	SNP	Novel	---	RB1	CHP2_RB1_9	178
chr10	43613843	G	T	78.7	20794.4	SNP	Novel	---	RET	CHP2_RET_3	1996
chr10	43615633	C	G	50.2	3311.51	SNP	Novel	---	RET	CHP2_RET_4	655
chr18	48584583	A	G	3	7.41	SNP	Novel	---	SMAD4	CHP2_SMAD4_4	642
chr18	48586344	C	T	10.6	667.36	SNP	Novel	---	SMAD4	CHP2_SMAD4_5	1947
chr18	48591909	G	T	3.1	69.5688	SNP	Hotspot	COSM14174	SMAD4	CHP2_SMAD4_6	1986
chr22	24176287	G	A	8.7	167.82	SNP	Hotspot	COSM1090	SMARCB1	CHP2_SMARCB1_4	727
chr22	24176352	G	A	3.4	11.31	SNP	Novel	---	SMARCB1	CHP2_SMARCB1_4	529
chr19	1207021	C	T	45.4	8730.29	SNP	Hotspot	COSM12925	STK11	CHP2_STK11_1	1997
chr19	1220321	T	C	15.8	772.39	SNP	Novel	---	STK11	CHP2_STK11_2	1053
chr17	7579472	G	C	78.3	9366.58	SNP	Novel	---	TP53	CHP2_TP53_2	913
chr17	7578457	C	T	5.2	113.12	SNP	Hotspot	COSM10690	TP53	CHP2_TP53_4	1996
chr17	7577566	T	C	7.3	293.37	SNP	Hotspot	COSM10777	TP53	CHP2_TP53_6	2000
chr17	7577105	G	C	2.2	14.7253	SNP	Hotspot	COSM10887	TP53	CHP2_TP53_7	1047
chr17	7577106	G	A	1.9	8.45263	SNP	Hotspot	COSM139044	TP53	CHP2_TP53_7	1069
chr17	7577125	C	T	2.1	12.0046	SNP	Hotspot	COSM45284	TP53	CHP2_TP53_7	1072

## Sheet: UACC.62-M
Chrom	Position	Ref	Variant	Frequency	Quality	Type	Allele Source	Allele Name	Gene ID	Region Name	Coverage
chr5	112175240	G	C	52.3	2560.75	SNP	Hotspot	COSM19099	APC	CHP2_APC_3	472
chr5	112175589	C	T	6.1	137.74	SNP	Novel	---	APC	CHP2_APC_5	1432
chr5	112175770	G	A	49	8367.56	SNP	Novel	---	APC	CHP2_APC_6	1697
chr9	21971116	G	A	2.7	44.3625	SNP	Hotspot	COSM13224	CDKN2A	CHP2_CDKN2A_1	1848
chr5	149433596	T	G	100	9714.58	SNP	Novel	---	CSF1R	CHP2_CSF1R_2	826
chr5	149433597	G	A	97.5	12638.8	SNP	Novel	---	CSF1R	CHP2_CSF1R_2	837
chr7	55242453	C	A	0	34.16	SNP	Novel	---	EGFR	CHP2_EGFR_5	1924
chr7	55249063	G	A	100	9128.25	SNP	Novel	---	EGFR	CHP2_EGFR_6	578
chr2	212812097	T	C	50.2	4075.6	SNP	Novel	---	ERBB4	CHP2_ERBB4_1	804
chr4	1807894	G	A	100	31854.2	SNP	Novel	---	FGFR3	CHP2_FGFR3_3	1992
chr13	28610183	A	G	100	31859.4	SNP	Novel	---	FLT3	CHP2_FLT3_1	1990
chr11	534242	A	G	46.8	9156.43	SNP	Hotspot	COSM249860	HRAS	CHP2_HRAS_1	1997
chr4	55141055	A	G	100	16402.7	SNP	Novel	---	PDGFRA	CHP2_PDGFRA_1	1037
chr10	43613843	G	T	51.3	10542.3	SNP	Novel	---	RET	CHP2_RET_3	1996
chr18	48586344	C	T	46.1	8944.84	SNP	Novel	---	SMAD4	CHP2_SMAD4_5	1998
chr17	7579472	G	C	59.4	4100.52	SNP	Novel	---	TP53	CHP2_TP53_2	611
chr17	7578457	C	T	47.9	9437.77	SNP	Hotspot	COSM10690	TP53	CHP2_TP53_4	1993
chr17	7577566	T	C	49	9830.7	SNP	Hotspot	COSM10777	TP53	CHP2_TP53_6	1996

## Sheet: UACC.62-X
Chrom	Position	Ref	Variant	Frequency	Quality	Type	Allele Source	Allele Name	Gene ID	Region Name	Coverage
chr9	133748324	G	A	3.3	16.13	SNP	Novel	---	ABL1	CHP2_ABL1_3	1326
chr5	112175589	C	T	5.9	76.03	SNP	Novel	---	APC	CHP2_APC_5	810
chr5	112175769	C	A	0	17.75	SNP	Novel	---	APC	CHP2_APC_6	858
chr5	112175770	G	A	39.4	3123.25	SNP	Novel	---	APC	CHP2_APC_6	893
chr5	112175811	G	A	5	55.67	SNP	Novel	---	APC	CHP2_APC_6	957
chr5	112175851	G	A	4.8	45.92	SNP	Novel	---	APC	CHP2_APC_6	926
chr11	108205766	G	A	3.6	30.2	SNP	Novel	---	ATM	CHP2_ATM_12	2000
chr11	108206616	C	T	3.3	9.91	SNP	Novel	---	ATM	CHP2_ATM_13	551
chr11	108218110	T	C	15	61.69	SNP	Novel	---	ATM	CHP2_ATM_14	80
chr11	108123557	C	T	3.6	8.96	SNP	Novel	---	ATM	CHP2_ATM_3	166
chr11	108123565	G	A	5.4	19.44	SNP	Novel	---	ATM	CHP2_ATM_3	168
chr7	140481411	C	G	2.7	13.4975	SNP	Hotspot	COSM452	BRAF	CHP2_BRAF_1	292
chr7	140453136	A	T	52.3	2820.89	SNP	Hotspot	COSM476	BRAF	CHP2_BRAF_2	524
chr16	68846090	G	C	3	11.79	SNP	Novel	---	CDH1	CHP2_CDH1_2	1682
chr16	68846137	G	T	3	11.61	SNP	Novel	---	CDH1	CHP2_CDH1_2	1577
chr9	21971108	C	A	2	8.71134	SNP	Hotspot	COSM13299	CDKN2A	CHP2_CDKN2A_1	697
chr9	21971116	G	A	83.6	8020.21	SNP	Hotspot	COSM13224	CDKN2A	CHP2_CDKN2A_1	696
chr9	21971156	C	A	3.2	10.63	SNP	Novel	---	CDKN2A	CHP2_CDKN2A_1	713
chr9	21971211	C	A	5.3	49.87	SNP	Novel	---	CDKN2A	CHP2_CDKN2A_1	700
chr9	21971212	C	T	7.9	132.29	SNP	Novel	---	CDKN2A	CHP2_CDKN2A_1	696
chr9	21971217	A	G	3.4	12.31	SNP	Novel	---	CDKN2A	CHP2_CDKN2A_1	681
chr9	21971053	G	T	2.4	18.1034	SNP	Hotspot	COSM12502	CDKN2A	CHP2_CDKN2A_2	822
chr5	149433596	T	G	99.7	11047.2	SNP	Novel	---	CSF1R	CHP2_CSF1R_2	927
chr5	149433597	G	A	96.8	14146.5	SNP	Novel	---	CSF1R	CHP2_CSF1R_2	955
chr5	149433689	G	A	3.4	21.74	SNP	Novel	---	CSF1R	CHP2_CSF1R_2	2000
chr3	41266118	G	A	4.9	35.5	SNP	Hotspot	COSM5762	CTNNB1	CHP2_CTNNB1_1	566
chr7	55221811	C	G	3	12.51	SNP	Novel	---	EGFR	CHP2_EGFR_2	1912
chr7	55242466	G	A	5.1	60.84	SNP	Hotspot	COSM13184	EGFR	CHP2_EGFR_5	995
chr7	55242473	G	A	3.8	23.66	SNP	Novel	---	EGFR	CHP2_EGFR_5	995
chr7	55249063	G	A	48.4	2428.4	SNP	Novel	---	EGFR	CHP2_EGFR_6	510
chr7	55259517	G	A	1.7	6.01608	SNP	Hotspot	COSM12675	EGFR	CHP2_EGFR_8	1631
chr2	212812097	T	C	21.5	436.75	SNP	Novel	---	ERBB4	CHP2_ERBB4_1	335
chr2	212812140	G	A	3	6.85	SNP	Novel	---	ERBB4	CHP2_ERBB4_1	331
chr2	212652794	C	T	7.8	126.01	SNP	Novel	---	ERBB4	CHP2_ERBB4_2	677
chr2	212589853	C	T	4.7	46.27	SNP	Novel	---	ERBB4	CHP2_ERBB4_3	1009
chr2	212589864	G	T	3.2	11.93	SNP	Novel	---	ERBB4	CHP2_ERBB4_3	1000
chr2	212587201	A	G	3.5	16.32	SNP	Novel	---	ERBB4	CHP2_ERBB4_4	914
chr2	212578342	C	T	3.7	8.42	SNP	Novel	---	ERBB4	CHP2_ERBB4_5	109
chr2	212576839	C	T	11	312.25	SNP	Novel	---	ERBB4	CHP2_ERBB4_6	824
chr2	212576881	C	A	3.8	20.2	SNP	Novel	---	ERBB4	CHP2_ERBB4_6	820
chr2	212576887	C	T	11.1	311.36	SNP	Novel	---	ERBB4	CHP2_ERBB4_6	811
chr4	153245487	C	T	3.7	24.86	SNP	Novel	---	FBXW7	CHP2_FBXW7_5	1235
chr10	123279539	C	T	7.6	78.28	SNP	Novel	---	FGFR2	CHP2_FGFR2_2	419
chr10	123274764	A	G	3.7	25.21	SNP	Novel	---	FGFR2	CHP2_FGFR2_3	1203
chr10	123274834	C	A	4.6	50.16	SNP	Novel	---	FGFR2	CHP2_FGFR2_3	1170
chr4	1807894	G	A	100	31849	SNP	Novel	---	FGFR3	CHP2_FGFR3_3	1990
chr4	1807920	G	A	3.2	17.18	SNP	Novel	---	FGFR3	CHP2_FGFR3_3	2000
chr13	28610183	A	G	100	31903.5	SNP	Novel	---	FLT3	CHP2_FLT3_1	1992
chr9	80409436	G	A	3.1	8.25	SNP	Novel	---	GNAQ	CHP2_GNAQ_1	587
chr11	534242	A	G	10.8	708.59	SNP	Hotspot	COSM249860	HRAS	CHP2_HRAS_1	1999
chr2	209113140	C	T	4	38.59	SNP	Hotspot	COSM96922	IDH1	CHP2_IDH1_1	1487
chr2	209113150	C	A	3.1	13.36	SNP	Novel	---	IDH1	CHP2_IDH1_1	1461
chr9	5073803	C	A	3.8	13.3	SNP	Novel	---	JAK2	CHP2_JAK2_1	369
chr9	5073812	G	C	7.6	69.9	SNP	Novel	---	JAK2	CHP2_JAK2_1	367
chr4	55962510	C	T	5	101.39	SNP	Novel	---	KDR	CHP2_KDR_4	1994
chr4	55946354	G	A	3.2	11.94	SNP	Novel	---	KDR	CHP2_KDR_8	965
chr4	55946182	C	A	6.1	73.55	SNP	Novel	---	KDR	CHP2_KDR_9	724
chr4	55593585	C	G	4.4	52.97	SNP	Novel	---	KIT	CHP2_KIT_4	1557
chr4	55594200	G	T	4	20.18	SNP	Novel	---	KIT	CHP2_KIT_5	568
chr12	25398288	C	T	5.9	84.04	SNP	Novel	---	KRAS	CHP2_KRAS_1	912
chr12	25378609	G	A	4.6	23.75	SNP	Novel	---	KRAS	CHP2_KRAS_3	412
chr7	116411990	C	T	30.3	4561.1	SNP	Hotspot	COSM707	MET	CHP2_MET_4	1999
chr3	37067223	C	T	3.4	20.51	SNP	Novel	---	MLH1	CHP2_MLH1_1	1817
chr4	55141055	A	G	100	5131.41	SNP	Novel	---	PDGFRA	CHP2_PDGFRA_1	324
chr4	55152086	G	T	3.7	32.47	SNP	Novel	---	PDGFRA	CHP2_PDGFRA_4	1996
chr3	178927445	G	A	4	12.16	SNP	Novel	---	PIK3CA	CHP2_PIK3CA_4	226
chr3	178936049	C	G	4.2	30.29	SNP	Novel	---	PIK3CA	CHP2_PIK3CA_7	849
chr3	178936093	G	A	3.5	15.57	SNP	Novel	---	PIK3CA	CHP2_PIK3CA_7	897
chr3	178938859	C	T	8.9	49.62	SNP	Novel	---	PIK3CA	CHP2_PIK3CA_8	169
chr10	89711881	A	G	5.2	30.23	SNP	Hotspot	COSM5052	PTEN	CHP2_PTEN_4	387
chr10	89717712	C	T	3	6.64	SNP	Hotspot	COSM5111	PTEN	CHP2_PTEN_6	335
chr10	89720825	G	T	3.1	8.5	SNP	Novel	---	PTEN	CHP2_PTEN_8	688
chr13	48923250	G	A	4.3	14.44	SNP	Novel	---	RB1	CHP2_RB1_2	234
chr13	49027167	C	T	3.4	10.55	SNP	Novel	---	RB1	CHP2_RB1_7	474
chr13	49033875	C	T	5.3	27.94	SNP	Novel	---	RB1	CHP2_RB1_8	323
chr13	49033902	T	C	4.2	16.06	SNP	Novel	---	RB1	CHP2_RB1_8	308
chr10	43609158	C	A	4	32.83	SNP	Novel	---	RET	CHP2_RET_1	1280
chr10	43609906	C	A	4.7	38.92	SNP	Novel	---	RET	CHP2_RET_2	762
chr10	43613843	G	T	91.8	26995.4	SNP	Novel	---	RET	CHP2_RET_3	1995
chr10	43613852	G	A	4.4	66.81	SNP	Novel	---	RET	CHP2_RET_3	2000
chr10	43615572	A	T	4.8	41.23	SNP	Novel	---	RET	CHP2_RET_4	798
chr10	43615633	C	G	58.4	5782.16	SNP	Novel	---	RET	CHP2_RET_4	901
chr10	43615676	G	A	3.2	10.87	SNP	Novel	---	RET	CHP2_RET_4	883
chr10	43615685	G	A	3.2	11.54	SNP	Novel	---	RET	CHP2_RET_4	875
chr18	48586344	C	T	11.4	592	SNP	Novel	---	SMAD4	CHP2_SMAD4_5	1495
chr18	48591862	C	G	5.1	96.01	SNP	Novel	---	SMAD4	CHP2_SMAD4_6	1696
chr18	48591897	G	C	3.1	13.06	SNP	Novel	---	SMAD4	CHP2_SMAD4_6	1729
chr18	48593515	T	C	7.4	38.59	SNP	Novel	---	SMAD4	CHP2_SMAD4_7	190
chr18	48604728	G	C	3.1	13.82	SNP	Novel	---	SMAD4	CHP2_SMAD4_9	1733
chr19	1220510	C	T	3.1	11.16	SNP	Novel	---	STK11	CHP2_STK11_3	1084
chr17	7579358	C	G	2.9	20.7933	SNP	Hotspot	COSM11250	TP53	CHP2_TP53_2	476
chr17	7579472	G	C	7.1	69.97	SNP	Novel	---	TP53	CHP2_TP53_2	422
chr17	7579483	C	A	5.3	33.87	SNP	Novel	---	TP53	CHP2_TP53_2	415
chr17	7578457	C	T	15.9	1506.12	SNP	Hotspot	COSM10690	TP53	CHP2_TP53_4	1994
chr17	7577566	T	C	12.8	988.59	SNP	Hotspot	COSM10777	TP53	CHP2_TP53_6	2000
chr17	7577018	C	A	3.1	8.01	SNP	Novel	---	TP53	CHP2_TP53_7	450
chr17	7577092	C	T	4.2	20.94	SNP	Hotspot	COSM44724	TP53	CHP2_TP53_7	473
chr17	7577141	C	T	4.8	30.01	SNP	Hotspot	COSM10867	TP53	CHP2_TP53_7	475
